# Supplementary material for: National-Scale Conservation Gaps and Priority Areas for Invasive Plant Control in China: An Integrated MaxEnt-InVEST Framework
Source: Plants (Basel). 2026 Mar 13;15(6):898. doi: 10.3390/plants15060898 (PMC13030478; doi:10.3390/plants15060898)
Supplement: Supplementary file 1 [file plants-15-00898-s001.zip]

Archive with 1 entries (1 files):
- plants-4165540-supplementary.pdf
